# Supplementary material for: Novel Approaches to the Diagnosis of Chronic Disorders of Consciousness: Detecting Peripersonal Space by Using Ultrasonics
Source: Front Neurol. 2018 Feb 5;9:47. doi: 10.3389/fneur.2018.00047 (PMC5807342; doi:10.3389/fneur.2018.00047)
Supplement: Table S1 — Shows individual pulsatility index (PI) values during passive mobilization and motor imagery (MI) for each group [healthy controls (HC), minimally conscious state (MCS)±, and unresponsive wakefulness syndrome (UWS), with their coma recovery scale-revised score in parentheses] across the six positions explored and the two imagined movements (p). The patients with MCS whose pulsatility index values differed from those of the other individuals belonging to the same subgroup (MCS+ or MCS−) are highlighted in red. [file table_1.xlsx]

## Sheet: PI passive movement
task	group	p0	p1	p2	p3	p4	p5	p6
PM	HC	0.701789	0.754768	0.855313	0.83411	0.679241	0.69259	0.680933
PM	HC	0.672752	0.75607	0.85632	0.833276	0.681017	0.693628	0.682292
PM	HC	0.598677	0.670397	0.761639	0.813465	0.597619	0.624588	0.588385
PM	HC	0.773573	0.879635	1.0194	0.937502	0.786097	0.806716	0.765567
PM	HC	0.738361	0.807951	0.892025	0.805576	0.743124	0.720916	0.761975
PM	HC	0.611473	0.699129	0.816122	0.837326	0.624407	0.629904	0.632276
PM	HC	0.755567	0.753064	0.750576	0.80147	0.762837	0.784845	0.727449
PM	HC	0.657092	0.764952	0.915176	0.845925	0.624745	0.662023	0.649037
PM	HC	0.621064	0.747223	0.937704	0.795422	0.629533	0.631414	0.614644
PM	HC	0.698315	0.762738	0.840254	0.748538	0.692643	0.670196	0.725438
PM	HC	0.826826	0.861206	0.898569	0.863753	0.839581	0.82686	0.807481
PM	HC	0.622628	0.730584	0.883829	0.834219	0.592179	0.644851	0.601124
PM	HC	0.601266	0.717441	0.88926	0.767568	0.58336	0.620372	0.576629
PM	HC	0.800196	0.756969	0.718172	0.784721	0.829458	0.760868	0.837294
PM	HC	0.610685	0.719757	0.876261	0.89279	0.601817	0.600114	0.623685
PM	HC	0.813812	0.86606	0.925477	0.820806	0.840908	0.788615	0.830642
PM	HC	0.602004	0.693289	0.817206	0.844723	0.613443	0.611094	0.604637
PM	HC	0.751633	0.820191	0.902511	0.889942	0.73896	0.784914	0.71915
PM	HC	0.751989	0.762307	0.772911	0.779502	0.728631	0.767241	0.765812
PM	HC	0.72718	0.767195	0.81187	0.766069	0.74023	0.755021	0.738304
PM	HC	0.707236	0.786428	0.885591	0.739682	0.737449	0.737799	0.683552
PM	HC	0.705001	0.823196	0.989003	0.915922	0.679674	0.690037	0.712411
PM	HC	0.844424	0.891492	0.944117	0.813786	0.866375	0.83695	0.817472
PM	HC	0.645426	0.722289	0.819934	0.838323	0.659681	0.655455	0.627611
PM	HC	0.633195	0.745353	0.905798	0.797878	0.641008	0.629274	0.657292
PM	MCS+ (18)	0.676312	0.830858	1.07696	1.02751	1.03431	1.02212	1.07855
PM	MCS+ (17)	0.932325	1.08326	1.2925	0.948672	0.98149	0.916454	0.912712
PM	MCS+ (16)	0.850451	0.877963	0.907314	0.832263	0.8286	0.844513	0.847344
PM	MCS+ (16)	0.951697	1	1.1	1.02405	1.0653	1.05396	1.05454
PM	MCS- (14)	0.880058	0.983413	1.11427	0.891452	0.807767	0.819365	0.837869
PM	MCS- (12)	0.816563	0.912536	1.03407	0.873678	0.859314	0.837592	0.865142
PM	MCS- (14)	0.842829	0.878471	0.91726	0.924108	0.922737	0.878397	0.878062
PM	MCS- (11)	0.828965	0.992719	0.950485	0.874392	0.842802	0.822623	0.82402
PM	MCS- (9)	0.828346	1.01093	1.06561	1.03465	0.997721	0.979978	0.985278
PM	MCS- (9)	0.923878	1.01272	1.06132	1.04942	1.00569	0.987929	0.99114
PM	UWS (6)	0.938609	0.984588	1.16478	1.15873	1.2176	1.192	1.12632
PM	UWS (6)	1.09196	1.04851	0.90442	0.875057	0.912798	0.920306	0.882686
PM	UWS (6)	0.884115	1.3088	1.19629	1.20887	1.23656	1.23755	1.20044
PM	UWS (6)	0.939052	1.2703	1.09891	1.1317	1.1375	1.05102	1.13175
PM	UWS (5)	1.06378	1.11998	1.20924	1.19094	1.26368	1.26072	1.22552
PM	UWS (5)	1.02211	0.975349	1.29331	1.29398	1.33319	1.25025	1.26545
PM	UWS (5)	1.00944	1.2743	0.958496	0.992589	0.929439	0.960515	1.00491
PM	UWS (4)	0.818973	1.1403	1.00353	0.995026	1.05168	1.04118	0.98453
PM	UWS (4)	1.09717	1.34465	1.32182	1.37102	1.28663	1.33258	1.28318
PM	UWS (4)	1.02675	1.3116	1.22802	1.2299	1.28359	1.23968	1.21618
PM	UWS (3)	0.997688	1.19984	0.991185	1.02764	0.947702	1.03288	0.968816

## Sheet: PI motor imagery
task	group	p0	p2	p4
MI	HC	0.685032	1.081	0.774771
MI	HC	0.693008	1.02494	0.81446
MI	HC	0.639243	1.01487	0.699907
MI	HC	0.887961	0.997173	0.801953
MI	HC	0.674701	1.03084	0.689721
MI	HC	0.641657	0.840597	0.576604
MI	HC	0.837347	1.19686	0.873295
MI	HC	0.657487	1.04467	0.684399
MI	HC	0.642581	0.754898	0.625495
MI	HC	0.857352	1.14362	0.705701
MI	HC	0.681866	1.07028	0.548488
MI	HC	0.737773	0.895921	0.839893
MI	HC	0.864049	1.00615	0.77098
MI	HC	0.746152	0.992911	0.765155
MI	HC	0.603769	0.956391	0.683318
MI	HC	0.750794	1.05599	0.742778
MI	HC	0.696009	1.07714	0.744528
MI	HC	0.836593	1.04133	0.710265
MI	HC	0.710311	1.05385	0.749591
MI	HC	0.62711	0.99966	0.536028
MI	HC	0.694012	0.836036	0.704248
MI	HC	0.609028	0.85475	0.724435
MI	HC	0.647565	0.981849	0.596206
MI	HC	0.789327	1.07895	0.675264
MI	HC	0.753843	0.998001	0.676214
MI	MCS+ (18)	0.765025	1.17353	0.783256
MI	MCS+ (17)	0.771102	1.02	0.789333
MI	MCS+ (16)	0.777179	0.88	0.79541
MI	MCS+ (16)	0.783256	1.15	0.765025
MI	MCS- (14)	0.789333	1.06	0.771102
MI	MCS- (12)	0.79541	0.859064	0.777179
MI	MCS- (14)	0.801487	0.895108	0.801487
MI	MCS- (11)	0.807564	0.92	0.807564
MI	MCS- (9)	0.813641	0.93	0.813641
MI	MCS- (9)	0.819718	0.92	0.819718
MI	UWS (6)	0.890127	0.931867	0.896514
MI	UWS (6)	0.88118	0.923721	0.861946
MI	UWS (6)	0.954613	0.981216	0.969154
MI	UWS (6)	0.802025	0.817014	0.803427
MI	UWS (5)	0.81144	0.830077	0.850508
MI	UWS (5)	0.92497	0.966807	0.959813
MI	UWS (5)	0.983692	0.959177	0.936618
MI	UWS (4)	0.996757	1.02109	1.03556
MI	UWS (4)	0.753307	0.777376	0.786578
MI	UWS (4)	0.909711	0.928222	0.87896
MI	UWS (3)	0.857196	0.874326	0.870606
